# Supplementary material for: BUILDing SCHOLARS: A program exemplar at a Hispanic serving institution to develop biomedical researchers
Source: PLoS One. 2024 Dec 30;19(12):e0315298. doi: 10.1371/journal.pone.0315298 (PMC11684598; doi:10.1371/journal.pone.0315298)
Supplement: S1 Table — Academic metrics for program fellows. (XLSX) [file pone.0315298.s001.xlsx]

## Sheet: BUILD Tracking_2023.10.18
Participant	BUILD_Year	TransferCredits	Entryclassification	EntryStatus	EntryAY	EntryTerm	Fall2014Classification	HoursAttemptedinFall2014	HoursEarnedinFall2014	CumulativeGPAbyFall2014	Fall2015FTPT	Fall2015Classification	HoursEarnedinFall2015	CumulativeGPAbyFall2015	HoursAttemptedinFall2015	Fall2016FTPT	Fall2016Classification	HoursEarnedinFall2016	CumulativeGPAbyFall2016	HoursAttemptedinFall2016	Fall2017FTPT	Fall2017Classification	HoursEarnedinFall2017	CumulativeGPAbyFall2017	HoursAttemptedinFall2017	Fall2018FTPT	Fall2018Classification	HoursEarnedinFall2018	CumulativeGPAbyFall2018	HoursAttemptedinFall2018	Fall2019FTPT	Fall2019Classification	HoursEarnedinFall2019	CumulativeGPAbyFall2019	HoursAttemptedinFall2019	Fall2020FTPT	Fall2020Classification	HoursAttemptedinFall2020	HoursEarnedinFall2020	CumulativeGPAbyFall2020	ReceivedPellGrantFall2020	Fall2021FTPT	Fall2021Classification	HoursAttemptedinFall2021	HoursEarnedinFall2021	Fa21GPA	CumulativeGPAbyFall2021	Fa21CumulativeHoursAttempted	Fa21CumulativeHoursEarned
352	1718	10	Freshman	First-time	2015-16	201630		#NULL!	#NULL!	#NULL!			#NULL!	0	#NULL!	FT	Freshman	14	3.85	14	FT	Sophomore	15	3.58	15	FT	Junior	15	3.3625	15	FT	Senior	16	3.42478	16			#NULL!	#NULL!	3.46457	#NULL!			#NULL!	#NULL!	#NULL!	3.46457	139	137
501	1819	3	Freshman	First-time	2017-18	201810		#NULL!	#NULL!	#NULL!			#NULL!	#NULL!	#NULL!			#NULL!	#NULL!	#NULL!	FT	Freshman	15	3.8	15	FT	Sophomore	14	3.52174	14	FT	Junior	15	3.57895	18	FT	Senior	18	18	3.58252	1198			#NULL!	#NULL!	#NULL!	3.64754	133	128
350	1718	34	Freshman	Transfer	2015-16	201610		28	28	0	FT	Freshman	16	3.8125	16	FT	Junior	15	3.93478	18	FT	Senior	15	3.83562	15	FT	Senior	18	3.83019	18			#NULL!	3.85246	#NULL!			#NULL!	#NULL!	3.85246	#NULL!			#NULL!	#NULL!	#NULL!	3.85246	162	156
485	1819	6	Freshman	First-time	2016-17	201710		#NULL!	#NULL!	0			#NULL!	0	#NULL!	FT	Freshman	15	4	15	FT	Sophomore	15	3.91304	15	FT	Junior	17	3.8625	17	FT	Senior	12	3.51852	15			#NULL!	#NULL!	3.52846	#NULL!			#NULL!	#NULL!	#NULL!	3.52846	132	124
159	1516	34	Sophomore	First-time	2014-15	201510	Sophomore	13	13	4	FT	Junior	18	3.77778	18	FT	Senior	16	3.61628	16	FT	Senior	14	3.62393	14	PT	Senior	13	3.67808	13			#NULL!	3.67808	#NULL!			#NULL!	#NULL!	3.67808	#NULL!			#NULL!	#NULL!	#NULL!	3.67808	180	180
487	1819	72	Junior	First-time	2018-19	201910		#NULL!	#NULL!	#NULL!			#NULL!	#NULL!	#NULL!			#NULL!	0	#NULL!			11	0	11	FT	Junior	15	3.4	15	FT	Senior	18	3.5625	18	FT	Senior	12	9	3.48571	#NULL!			#NULL!	#NULL!	#NULL!	3.48571	145	142
496	1819	18	Freshman	First-time	2017-18	201830		#NULL!	#NULL!	#NULL!			#NULL!	#NULL!	#NULL!			18	0	18			#NULL!	0	#NULL!	FT	Freshman	16	4	16	FT	Sophomore	15	3.78846	15	FT	Senior	16	12	3.7093	3173	FT	Senior	15	12	3.25	3.61947	138	130
161	1516	0	Freshman	First-time	2014-15	201510	Freshman	13	13	3.76923	FT	Freshman	16	3.90244	16	FT	Sophomore	15	3.94521	15	FT	Junior	16	3.77885	16	FT	Senior	12	3.79231	12	FT	Senior	15	3.77241	15			#NULL!	#NULL!	3.77241	#NULL!			#NULL!	#NULL!	#NULL!	3.77241	148	148
304	1617	67	Junior	First-time	2016-17	201710		67	67	0			0	0	0	FT	Junior	15	3.8	15	FT	Senior	15	3.91111	15	FT	Senior	12	3.86111	12			#NULL!	3.88235	#NULL!			#NULL!	#NULL!	3.88235	#NULL!			#NULL!	#NULL!	#NULL!	3.88235	152	152
322	1718	6	Freshman	First-time	2014-15	201510	Freshman	7	7	4	PT	Freshman	11	3.84848	11	FT	Junior	15	3.5942	15	FT	Senior	15	3.54545	15	FT	Senior	16	3.53846	16			#NULL!	3.53846	#NULL!			3	0	3.54887	#NULL!	FT	Senior	15	15	3.6	3.51899	174	170
141	1516	75	Junior	First-time	2015-16	201610		0	0	0	FT	Junior	17	3.64706	17	FT	Senior	15	3.56818	15	FT	Senior	15	3.56757	15			#NULL!	3.60227	#NULL!			#NULL!	3.60227	#NULL!			#NULL!	#NULL!	3.60227	#NULL!			#NULL!	#NULL!	#NULL!	3.60227	169	163
151	1516	#NULL!	Freshman	First-time	2014-15	201510	Freshman	14	14	4	FT	Sophomore	16	3.79592	16	FT	Junior	16	3.81481	16	FT	Senior	14	3.86607	14			#NULL!	3.87903	#NULL!			#NULL!	3.87903	#NULL!			#NULL!	#NULL!	3.87903	#NULL!			#NULL!	#NULL!	#NULL!	3.87903	124	124
500	1819	67	Junior	First-time	2018-19	201910		#NULL!	#NULL!	#NULL!			45	0	45			#NULL!	0	#NULL!			7	0	7	FT	Junior	15	3.6	15	FT	Senior	15	3.67391	15	FT	Senior	12	12	3.74648	1648			#NULL!	#NULL!	#NULL!	3.78571	156	156
303	1617	25	Freshman	First-time	2016-17	201710		#NULL!	#NULL!	#NULL!			#NULL!	0	#NULL!	FT	Freshman	16	3.25	16	FT	Sophomore	16	3.375	16	FT	Junior	18	3.55	18	FT	Senior	18	3.67544	18	PT	Senior	10	10	3.72667	2248			#NULL!	#NULL!	#NULL!	3.725	200	191
315	1617	10	Freshman	First-time	2016-17	201710		7	7	0			#NULL!	0	#NULL!	FT	Freshman	15	3.53333	15	FT	Sophomore	13	3.23256	16	FT	Junior	15	3.54794	15	FT	Senior	15	3.59223	15	FT	Senior	12	12	3.64567	#NULL!			#NULL!	#NULL!	#NULL!	3.64567	143	134
420	1920	61	Junior	First-time	2018-19	201910		#NULL!	#NULL!	#NULL!			#NULL!	0	#NULL!			#NULL!	0	#NULL!			#NULL!	0	#NULL!	FT	Junior	14	3.78571	14	FT	Senior	15	3.8	15	FT	Senior	16	16	3.80263	#NULL!			#NULL!	#NULL!	#NULL!	3.81707	143	143
363	1718	34	Sophomore	First-time	2017-18	201810		#NULL!	#NULL!	#NULL!			18	0	18			#NULL!	0	#NULL!	FT	Sophomore	15	4	15	FT	Junior	18	3.9375	18	FT	Senior	15	3.79487	15	FT	Senior	14	14	3.84906	#NULL!			#NULL!	#NULL!	#NULL!	3.84906	140	140
142	1516	16	Freshman	First-time	2012-13	201330	Sophomore	14	14	3.88235	FT	Junior	16	3.89655	16	FT	Senior	15	3.87395	18			#NULL!	3.84091	#NULL!			3	3.77083	3			#NULL!	3.77083	#NULL!			#NULL!	#NULL!	3.77083	#NULL!			#NULL!	#NULL!	#NULL!	3.77083	169	160
616	2122	46	Sophomore	First-time	2021-22	202210		#NULL!	#NULL!	#NULL!			#NULL!	#NULL!	#NULL!			#NULL!	#NULL!	#NULL!			4	0	4			#NULL!	0	#NULL!			7	0	7			#NULL!	#NULL!	0	#NULL!	FT	Sophomore	17	17	4	4	63	63
367	1718	27	Freshman	First-time	2016-17	201710		#NULL!	#NULL!	#NULL!			#NULL!	0	#NULL!	FT	Freshman	15	3.73333	15	FT	Sophomore	17	3.83721	17	FT	Junior	21	3.74699	21	FT	Senior	14	3.66964	14			#NULL!	#NULL!	3.704	#NULL!			#NULL!	#NULL!	#NULL!	3.704	155	152
164	1516	#NULL!	Freshman	First-time	2014-15	201520		#NULL!	#NULL!	#NULL!	FT	Sophomore	15	3.48387	15	FT	Junior	16	3.57143	16	FT	Senior	14	3.62365	17	FT	Senior	16	3.576	16			#NULL!	3.61314	#NULL!			#NULL!	#NULL!	3.61314	#NULL!			#NULL!	#NULL!	#NULL!	3.61314	158	152
143	1516	9	Freshman	First-time	2014-15	201510	Freshman	15	15	4	FT	Sophomore	17	3.95082	17	FT	Junior	20	3.89691	20			#NULL!	3.78151	#NULL!			#NULL!	3.78151	#NULL!			#NULL!	3.78151	#NULL!			#NULL!	#NULL!	3.78151	#NULL!			#NULL!	#NULL!	#NULL!	3.78151	128	128
617	2122	64	Junior	First-time	2021-22	202210		#NULL!	#NULL!	#NULL!			#NULL!	#NULL!	#NULL!			#NULL!	#NULL!	#NULL!			#NULL!	#NULL!	#NULL!			#NULL!	#NULL!	#NULL!			16	0	16			14	14	0	#NULL!	FT	Junior	15	15	3.73333	3.73333	79	79
279	1617	76	Junior	Transfer	2013-14	201410	Senior	15	12	3.58333	FT	Senior	10	3.4375	13	FT	Senior	15	3.43878	15	FT	Senior	15	3.42188	15			#NULL!	3.43939	#NULL!			#NULL!	3.43939	#NULL!			#NULL!	#NULL!	3.43939	#NULL!			#NULL!	#NULL!	#NULL!	3.43939	231	208
171	1516	3	Freshman	First-time	2015-16	201610		#NULL!	#NULL!	#NULL!	FT	Freshman	15	3.06667	15	FT	Sophomore	16	3.43478	16	FT	Junior	13	3.15493	16	FT	Senior	16	3.22772	16	FT	Senior	14	3.15151	14			#NULL!	#NULL!	3.20139	#NULL!			#NULL!	#NULL!	#NULL!	3.20139	165	147
162	1516	24	Freshman	First-time	2015-16	201610		#NULL!	#NULL!	0	FT	Freshman	15	4	15	FT	Sophomore	16	4	16	FT	Senior	17	3.89157	17	FT	Senior	14	3.85965	14			#NULL!	3.87302	#NULL!			#NULL!	#NULL!	3.87302	#NULL!			#NULL!	#NULL!	#NULL!	3.87302	150	150
139	1516	71	Junior	First-time	2015-16	201610	Junior	8	8	4	FT	Junior	15	4	15	FT	Senior	15	4	15			#NULL!	3.96154	#NULL!			#NULL!	3.96154	#NULL!			#NULL!	3.96154	#NULL!			#NULL!	#NULL!	3.96154	#NULL!			#NULL!	#NULL!	#NULL!	3.96154	149	149
172	1516	3	Freshman	First-time	2015-16	201610		3	3	0	FT	Freshman	4	3	15	PT	Freshman	7	2.24138	7	PT	Sophomore	6	2.13043	6	PT	Sophomore	9	2.23438	9			4	2.23438	4			6	6	2.23438	#NULL!			#NULL!	#NULL!	#NULL!	2.23438	115	87
148	1516	#NULL!	Freshman	First-time	2014-15	201510	Freshman	15	15	3.73333	FT	Sophomore	12	3.53488	15	FT	Junior	15	3.38667	18	FT	Senior	16	3.12037	16	FT	Senior	18	3.04762	18			#NULL!	2.98693	#NULL!			#NULL!	#NULL!	2.98693	#NULL!			#NULL!	#NULL!	#NULL!	2.98693	166	147
618	2122	#NULL!	Freshman	First-time	2019-20	202010		#NULL!	#NULL!	#NULL!			#NULL!	#NULL!	#NULL!			#NULL!	#NULL!	#NULL!			#NULL!	#NULL!	#NULL!			#NULL!	#NULL!	#NULL!	FT	Freshman	17	4	17	FT	Sophomore	16	16	3.92	#NULL!	FT	Junior	16	16	4	3.94872	78	78
310	1617	64	Junior	First-time	2015-16	201610		0	0	0	PT	Junior	8	4	8	FT	Junior	15	3.77778	15	FT	Senior	17	3.85246	17			#NULL!	3.87671	#NULL!			#NULL!	3.87671	#NULL!			#NULL!	#NULL!	3.87671	#NULL!			#NULL!	#NULL!	#NULL!	3.87671	137	137
180	1516	66	Junior	First-time	2015-16	201610		7	7	0	FT	Junior	16	4	16	FT	Senior	15	3.89655	15			#NULL!	3.90909	#NULL!			#NULL!	3.90909	#NULL!			#NULL!	3.90909	#NULL!			#NULL!	#NULL!	3.90909	#NULL!			#NULL!	#NULL!	#NULL!	3.90909	132	132
186	1516	32	Sophomore	First-time	2014-15	201510	Sophomore	15	15	3.6	FT	Junior	15	3.67391	15	FT	Senior	16	3.72727	16	FT	Senior	16	3.61818	16			#NULL!	3.64286	#NULL!			#NULL!	3.64286	#NULL!			#NULL!	#NULL!	3.64286	#NULL!			#NULL!	#NULL!	#NULL!	3.64286	158	158
184	1516	79	Junior	Transfer	2015-16	201610		26	26	0	FT	Junior	15	3.06667	15	FT	Senior	15	3.4375	15	FT	Senior	15	3.52564	15			#NULL!	3.51111	#NULL!			#NULL!	3.51111	#NULL!			#NULL!	#NULL!	3.51111	#NULL!			#NULL!	#NULL!	#NULL!	3.51111	169	169
619	2122	52	Sophomore	First-time	2021-22	202210		#NULL!	#NULL!	#NULL!			#NULL!	#NULL!	#NULL!			#NULL!	#NULL!	#NULL!			#NULL!	0	#NULL!			#NULL!	0	#NULL!			13	0	13			#NULL!	#NULL!	0	#NULL!	FT	Sophomore	14	14	3.78571	3.78571	66	66
2	1617	59				201610		#NULL!	#NULL!	#NULL!	FT		16	3.75	16	FT		15	3.91	15	FT		12	3.88	15	FT		16	3.65	16			#NULL!	#NULL!	#NULL!			#NULL!	#NULL!	#NULL!	#NULL!			#NULL!	#NULL!	#NULL!	#NULL!	#NULL!	#NULL!
308	1617	64	Junior	First-time	2016-17	201710		0	0	0	PT	Junior	7	3.57143	7	FT	Junior	12	3.73913	15	FT	Senior	16	3.48148	16			#NULL!	3.47222	#NULL!			#NULL!	3.47222	#NULL!			#NULL!	#NULL!	3.47222	#NULL!			#NULL!	#NULL!	#NULL!	3.47222	143	140
344	1718	67	Junior	First-time	2017-18	201810		#NULL!	#NULL!	0			0	0	0			7	0	7	FT	Junior	15	4	15	FT	Senior	15	3.97959	15			#NULL!	3.98461	#NULL!			#NULL!	#NULL!	3.98461	#NULL!			#NULL!	#NULL!	#NULL!	3.98461	132	132
174	1516	15	Freshman	First-time	2015-16	201610		#NULL!	#NULL!	#NULL!	FT	Freshman	17	3.64706	17	FT	Sophomore	20	3.88	20	FT	Junior	17	3.81481	17	FT	Senior	12	3.82243	12			#NULL!	3.84167	#NULL!			#NULL!	#NULL!	3.84167	#NULL!			#NULL!	#NULL!	#NULL!	3.84167	143	141
281	1617	59	Freshman	First-time	2015-16	201630		20	20	0			9	0	9	FT	Junior	16	3.68421	16	FT	Senior	18	3.49057	18	FT	Senior	15	3.15854	15	FT	Senior	18	3.2	18			#NULL!	#NULL!	3.28777	#NULL!			#NULL!	#NULL!	#NULL!	3.28777	201	198
379	1718	54	Sophomore	First-time	2017-18	201810		#NULL!	#NULL!	#NULL!			39	0	39			#NULL!	0	#NULL!	FT	Sophomore	15	4	15	FT	Junior	18	3.9375	18	FT	Senior	17	3.88889	17	FT	Senior	16	16	3.88785	2948			#NULL!	#NULL!	#NULL!	3.904	182	182
566	1920	6	Freshman	First-time	2019-20	202010		#NULL!	#NULL!	#NULL!			#NULL!	#NULL!	#NULL!			#NULL!	#NULL!	#NULL!			#NULL!	#NULL!	#NULL!			#NULL!	0	#NULL!	FT	Freshman	15	3.8	15	FT	Sophomore	15	15	3.94	2448	FT	Junior	16	16	3.75	3.87805	88	88
154	1516	24	Freshman	First-time	2015-16	201610		#NULL!	#NULL!	0	FT	Freshman	15	3.8	15	FT	Sophomore	17	3.74468	17	FT	Senior	16	3.85714	16	FT	Senior	15	3.86842	15			#NULL!	3.88189	#NULL!			#NULL!	#NULL!	3.88189	#NULL!			#NULL!	#NULL!	#NULL!	3.88189	151	151
300	1617	37	Freshman	First-time	2016-17	201710		6	6	0			13	0	13	FT	Freshman	15	4	15	FT	Junior	14	3.8	17	FT	Senior	17	3.34615	17	FT	Senior	21	3.28814	21			#NULL!	#NULL!	3.33094	#NULL!			#NULL!	#NULL!	#NULL!	3.33094	179	176
170	1516	#NULL!	Freshman	First-time	2014-15	201510	Freshman	11	11	4	FT	Sophomore	16	4	16	FT	Junior	16	3.96386	16	PT	Senior	13	3.92105	13	FT	Senior	17	3.91724	17			#NULL!	3.92262	#NULL!			#NULL!	#NULL!	3.92262	#NULL!			#NULL!	#NULL!	#NULL!	3.92262	171	168
324	1718	25	Freshman	First-time	2014-15	201510	Freshman	12	12	4	FT	Sophomore	15	4	15	FT	Junior	15	3.86957	15	FT	Senior	15	3.87879	15			#NULL!	3.89565	#NULL!			#NULL!	3.89565	#NULL!			#NULL!	#NULL!	3.89565	#NULL!			#NULL!	#NULL!	#NULL!	3.89565	140	140
145	1516	#NULL!	Freshman	First-time	2013-14	201410	Sophomore	15	12	3.3913	FT	Junior	18	3.61798	18	FT	Senior	16	3.5691	16	FT	Senior	15	3.54194	15			#NULL!	3.55346	#NULL!			#NULL!	3.55346	#NULL!			#NULL!	#NULL!	3.55346	#NULL!			#NULL!	#NULL!	#NULL!	3.55346	162	159
298	1617	30	Sophomore	First-time	2016-17	201710		#NULL!	#NULL!	0			#NULL!	0	#NULL!	FT	Sophomore	11	3.36364	15	FT	Junior	11	3.19512	17	FT	Junior	17	3.2027	17	FT	Senior	18	3.22222	18	FT	Senior	14	8	3.21642	2098			#NULL!	#NULL!	#NULL!	3.21642	192	173
152	1516	12	Freshman	First-time	2014-15	201510	Freshman	12	12	3.75	FT	Sophomore	12	3.33333	12	FT	Junior	15	3.42857	15	FT	Senior	16	3.43299	16	FT	Senior	14	3.488	14			#NULL!	3.488	#NULL!			#NULL!	#NULL!	3.488	#NULL!			#NULL!	#NULL!	#NULL!	3.488	143	137
188	1516	27	Freshman	First-time	2015-16	201610		#NULL!	#NULL!	0	FT	Freshman	18	3.83333	18	FT	Junior	15	3.875	15	FT	Senior	15	3.93182	15	FT	Senior	19	3.95122	19			#NULL!	3.95588	#NULL!			#NULL!	#NULL!	3.95588	#NULL!			#NULL!	#NULL!	#NULL!	3.95588	166	163
576	2021	24	Freshman	First-time	2019-20	202010		#NULL!	#NULL!	#NULL!			#NULL!	#NULL!	#NULL!			#NULL!	#NULL!	#NULL!			0	0	0			#NULL!	0	#NULL!	FT	Freshman	14	3.92857	14	FT	Sophomore	15	15	3.92	#NULL!	FT	Junior	15	15	4	3.95	104	104
183	1516	67	Junior	First-time	2015-16	201610	Junior	4	4	3	FT	Junior	18	3.30769	18	FT	Senior	15	3.46428	15			#NULL!	3.34783	#NULL!			#NULL!	3.34783	#NULL!			#NULL!	3.34783	#NULL!			#NULL!	#NULL!	3.34783	#NULL!			#NULL!	#NULL!	#NULL!	3.34783	139	133
301	1617	49	Sophomore	First-time	2016-17	201710		#NULL!	#NULL!	0			#NULL!	0	#NULL!	FT	Sophomore	15	4	15	FT	Junior	15	4	15	FT	Senior	16	4	16	FT	Senior	15	4	15			#NULL!	#NULL!	4	#NULL!			#NULL!	#NULL!	#NULL!	4	168	168
168	1516	#NULL!	Freshman	First-time	2014-15	201510	Freshman	14	14	4	FT	Freshman	17	3.53333	17	FT	Junior	12	3.31507	15	FT	Senior	8	3.19388	16	FT	Senior	9	3.14167	12	PT	Senior	0	2.92248	6	FT	Senior	12	9	2.97101	2380			#NULL!	#NULL!	#NULL!	3.05333	181	149
157	1516	6	Freshman	First-time	2014-15	201510	Freshman	14	11	3.72727	FT	Sophomore	16	3.47727	16	FT	Junior	12	3.53521	15	FT	Senior	16	3.59223	16	FT	Senior	13	3.62308	13			#NULL!	3.62308	#NULL!			#NULL!	#NULL!	3.62308	#NULL!			#NULL!	#NULL!	#NULL!	3.62308	142	136
185	1516	65	Junior	First-time	2014-15	201530	Junior	9	9	4	FT	Senior	15	4	15	FT	Senior	16	3.84	16	FT	Senior	13	3.88119	13			#NULL!	3.88119	#NULL!			#NULL!	3.88119	#NULL!			#NULL!	#NULL!	3.88119	#NULL!			#NULL!	#NULL!	#NULL!	3.88119	169	169
366	1718	65	Junior	First-time	2017-18	201810		#NULL!	#NULL!	0			#NULL!	0	#NULL!	PT	Junior	6	4	6	FT	Junior	15	4	15	FT	Senior	15	4	15			#NULL!	3.95652	#NULL!			#NULL!	#NULL!	3.95652	#NULL!			#NULL!	#NULL!	#NULL!	3.95652	134	134
657	2223	#NULL!	Freshman	First-time	2022-23	202310		#NULL!	#NULL!	#NULL!			#NULL!	#NULL!	#NULL!			#NULL!	#NULL!	#NULL!			#NULL!	#NULL!	#NULL!			#NULL!	#NULL!	#NULL!			#NULL!	#NULL!	#NULL!			#NULL!	#NULL!	#NULL!	#NULL!			#NULL!	#NULL!	#NULL!	#NULL!	#NULL!	#NULL!
178	1516	#NULL!	Freshman	First-time	2015-16	201610		#NULL!	#NULL!	#NULL!	FT	Freshman	15	4	15	FT	Sophomore	14	3.93182	15	FT	Junior	15	3.88	15	FT	Senior	15	3.88571	15	PT	Senior	7	3.90625	7			#NULL!	#NULL!	3.90625	#NULL!			#NULL!	#NULL!	#NULL!	3.90625	129	128
137	1516	63	Junior	First-time	2014-15	201530	Junior	4	4	2	FT	Junior	15	3.03846	15	FT	Senior	18	3.40678	18	FT	Senior	19	3.46237	19			#NULL!	3.44248	#NULL!			#NULL!	3.44248	#NULL!			#NULL!	#NULL!	3.44248	#NULL!			#NULL!	#NULL!	#NULL!	3.44248	179	176
563	1920	40	Sophomore	First-time	2019-20	202010		#NULL!	#NULL!	#NULL!			#NULL!	#NULL!	#NULL!			#NULL!	#NULL!	#NULL!			17	0	17			0	0	0	FT	Sophomore	15	4	15	FT	Junior	15	15	3.94118	#NULL!	FT	Senior	18	18	4	3.92857	127	124
294	1617	#NULL!	Freshman	First-time	2016-17	201710		#NULL!	#NULL!	#NULL!			#NULL!	#NULL!	#NULL!	FT	Freshman	7	3.42857	15	FT	Freshman	12	3.16216	15	FT	Sophomore	15	3.37879	21	FT	Senior	9	3.46465	15	FT	Senior	13	13	3.55085	2648			#NULL!	#NULL!	#NULL!	3.54615	168	139
662	2223	#NULL!	Freshman	First-time	2019-20	202030		#NULL!	#NULL!	#NULL!			#NULL!	#NULL!	#NULL!			#NULL!	#NULL!	#NULL!			#NULL!	#NULL!	#NULL!			#NULL!	#NULL!	#NULL!			#NULL!	#NULL!	#NULL!	FT	Freshman	14	14	3.85	1298	FT	Sophomore	14	14	4	3.9375	48	48
285	1617	#NULL!	Freshman	First-time	2014-15	201510	Freshman	15	15	3.53333	FT	Sophomore	14	3.68627	14	PT	Junior	17	3.76829	17	FT	Senior	15	3.77678	15			#NULL!	3.77953	#NULL!			#NULL!	3.77953	#NULL!			#NULL!	#NULL!	3.77953	#NULL!			#NULL!	#NULL!	#NULL!	3.77953	131	131
564	1920	45	Sophomore	First-time	2019-20	202010		#NULL!	#NULL!	#NULL!			#NULL!	#NULL!	#NULL!			#NULL!	0	#NULL!			6	0	6			#NULL!	0	#NULL!	FT	Sophomore	15	3.8	15	FT	Junior	15	15	3.79545	1948	FT	Senior	14	14	3.5	3.71053	132	128
147	1516	63	Junior	Transfer	2015-16	201610		0	0	0	FT	Junior	16	3.8125	16	FT	Senior	12	3.14286	15	FT	Senior	10	2.96667	13			#NULL!	3.01333	#NULL!			3	3.17778	3			3	3	3.22917	#NULL!			#NULL!	#NULL!	#NULL!	3.22917	180	165
1	1617	#NULL!				201310		14	14	3.64	FT		18	3.77	18			#NULL!	#NULL!	#NULL!			#NULL!	#NULL!	#NULL!			#NULL!	#NULL!	#NULL!			#NULL!	#NULL!	#NULL!			#NULL!	#NULL!	#NULL!	#NULL!			#NULL!	#NULL!	#NULL!	#NULL!	#NULL!	#NULL!
163	1516	13	Freshman	First-time	2014-15	201510	Freshman	15	15	4	FT	Sophomore	16	4	16	FT	Junior	12	3.92592	15	FT	Senior	12	3.86111	12			#NULL!	3.875	#NULL!			#NULL!	3.875	#NULL!			#NULL!	#NULL!	3.875	#NULL!			#NULL!	#NULL!	#NULL!	3.875	142	139
620	2122	26	Freshman	First-time	2020-21	202110		#NULL!	#NULL!	#NULL!			#NULL!	#NULL!	#NULL!			#NULL!	#NULL!	#NULL!			#NULL!	#NULL!	#NULL!			7	0	7			#NULL!	0	#NULL!	FT	Freshman	15	15	4	#NULL!	FT	Sophomore	15	15	3.4	3.8	71	71
307	1617	61	Sophomore	Transfer	2014-15	201510	Sophomore	12	12	3.83333	FT	Junior	15	3.87179	15	FT	Senior	15	3.7971	15	FT	Senior	15	3.86274	15			#NULL!	3.87719	#NULL!			#NULL!	3.87719	#NULL!			#NULL!	#NULL!	3.87719	#NULL!			#NULL!	#NULL!	#NULL!	3.87719	175	175
306	1617	36	Sophomore	First-time	2016-17	201710		12	12	0			#NULL!	0	#NULL!	FT	Sophomore	15	3.8	15	FT	Junior	18	3.9375	18	FT	Senior	7	3.67188	16	FT	Senior	15	3.69388	19	FT	Senior	13	13	3.77273	3173			#NULL!	#NULL!	#NULL!	3.78322	198	179
286	1617	19	Freshman	First-time	2016-17	201710		7	7	0			6	0	6	FT	Freshman	15	3.73333	15	FT	Sophomore	15	3.57778	15	FT	Junior	16	3.67105	16	PT	Senior	13	3.625	13			#NULL!	#NULL!	3.66949	#NULL!			#NULL!	#NULL!	#NULL!	3.66949	137	137
156	1516	#NULL!	Freshman	First-time	2014-15	201510	Freshman	13	13	4	FT	Sophomore	17	3.94231	17	FT	Junior	15	3.82051	15	FT	Senior	12	3.62385	15	FT	Senior	16	3.6	16			#NULL!	3.63158	#NULL!			#NULL!	#NULL!	3.63158	#NULL!			#NULL!	#NULL!	#NULL!	3.63158	159	152
666	2223	60	Junior	First-time	2022-23	202310		#NULL!	#NULL!	#NULL!			#NULL!	#NULL!	#NULL!			#NULL!	#NULL!	#NULL!			#NULL!	#NULL!	#NULL!			4	0	4			14	0	14			9	9	0	#NULL!			4	4	0	0	60	60
579	2021	15	Freshman	First-time	2020-21	202110		#NULL!	#NULL!	#NULL!			#NULL!	#NULL!	#NULL!			#NULL!	#NULL!	#NULL!			#NULL!	#NULL!	#NULL!			#NULL!	#NULL!	#NULL!			#NULL!	0	#NULL!	FT	Freshman	14	14	4	2298	FT	Sophomore	15	15	3.6	3.86957	61	61
149	1516	3	Freshman	First-time	2014-15	201510	Freshman	16	16	4	FT	Sophomore	17	4	17	FT	Junior	16	3.96154	16	FT	Senior	16	3.95	16			#NULL!	3.95522	#NULL!			#NULL!	3.95522	#NULL!			#NULL!	#NULL!	3.95522	#NULL!			#NULL!	#NULL!	#NULL!	3.95522	138	138
349	1718	12	Freshman	First-time	2015-16	201610		#NULL!	#NULL!	0	FT	Freshman	18	3.55556	18	FT	Sophomore	16	3.54902	16	FT	Junior	16	3.71951	16	FT	Senior	14	3.78704	14			#NULL!	3.80672	#NULL!			#NULL!	#NULL!	3.80672	#NULL!			#NULL!	#NULL!	#NULL!	3.80672	137	137
283	1617	4	Freshman	First-time	2014-15	201510	Freshman	15	12	3.5	FT	Freshman	14	3.69231	14	FT	Sophomore	16	3.77143	16	FT	Senior	16	3.77451	16	FT	Senior	12	3.77519	15			#NULL!	3.75352	#NULL!			#NULL!	#NULL!	3.75352	#NULL!			#NULL!	#NULL!	#NULL!	3.75352	152	146
175	1516	#NULL!	Freshman	First-time	2015-16	201610		#NULL!	#NULL!	#NULL!	FT	Freshman	17	3.82353	17	FT	Sophomore	13	3.48936	16	FT	Junior	15	3.30769	15	FT	Senior	15	3.27778	15			#NULL!	3.29752	#NULL!			#NULL!	#NULL!	3.29752	#NULL!			#NULL!	#NULL!	#NULL!	3.29752	128	121
292	1617	25	Freshman	First-time	2015-16	201610		#NULL!	#NULL!	0	FT	Freshman	17	4	17	FT	Sophomore	17	3.93878	17	FT	Senior	15	3.92592	15	FT	Senior	12	3.91667	12			#NULL!	3.91667	#NULL!			#NULL!	#NULL!	3.91667	#NULL!			#NULL!	#NULL!	#NULL!	3.91667	143	140
489	1819	12	Freshman	First-time	2018-19	201910		#NULL!	#NULL!	#NULL!			#NULL!	#NULL!	#NULL!			#NULL!	0	#NULL!			#NULL!	0	#NULL!	FT	Freshman	15	4	15	FT	Sophomore	15	3.97778	15	FT	Junior	15	15	3.94937	#NULL!	FT	Senior	17	17	4	3.96491	126	126
299	1617	#NULL!	Freshman	First-time	2016-17	201710		#NULL!	#NULL!	#NULL!			#NULL!	#NULL!	#NULL!	FT	Freshman	15	3.33333	15	FT	Sophomore	17	3.2449	17	FT	Junior	15	3.29114	15	FT	Senior	18	3.10084	21			#NULL!	#NULL!	3.12121	#NULL!			#NULL!	#NULL!	#NULL!	3.12121	149.668	137.668
160	1516	45	Sophomore	Transfer	2015-16	201610		15	15	0	FT	Sophomore	17	3.64706	17	FT	Junior	16	3.52	16	FT	Senior	16	3.48193	16			#NULL!	3.5567	#NULL!			#NULL!	3.5567	#NULL!			#NULL!	#NULL!	3.5567	#NULL!			#NULL!	#NULL!	#NULL!	3.5567	142	142
182	1516	30	Freshman	First-time	2015-16	201610		6	6	0	FT	Freshman	13	2.61538	16	FT	Sophomore	13	3.14634	16	FT	Junior	14	2.77273	17	FT	Senior	10	2.5914	13	FT	Senior	0	2.40541	12	PT	Senior	#NULL!	#NULL!	2.4322	#NULL!	PT	Senior	3	0	0	2.4322	181	139
179	1516	34	Sophomore	First-time	2015-16	201610		#NULL!	#NULL!	0	FT	Sophomore	15	3.8	15	FT	Junior	15	3.66667	15	FT	Senior	12	3.65278	15	FT	Senior	18	3.76852	18			#NULL!	3.8	#NULL!			#NULL!	#NULL!	3.8	#NULL!			#NULL!	#NULL!	#NULL!	3.8	162	159
374	1718	24	Freshman	First-time	2017-18	201810		#NULL!	#NULL!	#NULL!			#NULL!	#NULL!	#NULL!			#NULL!	#NULL!	#NULL!	FT	Freshman	16	4	16	FT	Sophomore	15	4	15	FT	Senior	15	3.9647	15	FT	Senior	15	15	3.97581	#NULL!			#NULL!	#NULL!	#NULL!	3.97692	154	154
282	1617	#NULL!	Freshman	First-time	2013-14	201410	Freshman	12	12	3.47222	FT	Sophomore	15	3.48485	15	FT	Senior	12	3.35555	15	FT	Senior	15	3.36667	15			#NULL!	3.25926	#NULL!			#NULL!	3.25926	#NULL!			#NULL!	#NULL!	3.25926	#NULL!			#NULL!	#NULL!	#NULL!	3.25926	153	147
296	1617	#NULL!	Freshman	First-time	2016-17	201710		#NULL!	#NULL!	#NULL!			#NULL!	#NULL!	#NULL!	FT	Freshman	18	3.83333	18	FT	Sophomore	15	3.875	15	FT	Junior	18	3.83951	18	FT	Senior	15	3.88073	15	FT	Senior	13	13	3.84397	3173			#NULL!	#NULL!	#NULL!	3.8366	153	153
360	1718	22	Freshman	First-time	2016-17	201710		22	22	0			#NULL!	0	#NULL!	FT	Freshman	15	4	15	FT	Sophomore	16	4	16	FT	Junior	16	3.96104	16	FT	Senior	15	3.9434	15			#NULL!	#NULL!	3.95041	#NULL!			#NULL!	#NULL!	#NULL!	3.95041	143	143
495	1819	36	Freshman	First-time	2018-19	201910		#NULL!	#NULL!	#NULL!			#NULL!	0	#NULL!			#NULL!	0	#NULL!			#NULL!	0	#NULL!	FT	Freshman	15	4	15	FT	Junior	17	3.87234	17	PT	Senior	14	14	3.92683	#NULL!	PT	Senior	8	8	4	3.94444	147	144
153	1516	58	Sophomore	First-time	2015-16	201610		#NULL!	#NULL!	0	FT	Sophomore	16	3.75	16	FT	Senior	16	3.53061	16	FT	Senior	16	3.60494	16	FT	Senior	15	3.68182	15			#NULL!	3.61475	#NULL!			#NULL!	#NULL!	3.61475	#NULL!			#NULL!	#NULL!	#NULL!	3.61475	180	180
166	1516	21	Freshman	First-time	2015-16	201610		#NULL!	#NULL!	#NULL!	FT	Freshman	17	3.58824	17	FT	Sophomore	17	3.5	17	FT	Junior	15	3.53846	15	FT	Senior	18	3.47059	18			#NULL!	3.52985	#NULL!			#NULL!	#NULL!	3.52985	#NULL!			#NULL!	#NULL!	#NULL!	3.52985	158	155
237	1718	22	Freshman	First-time	2016-17	201710		#NULL!	#NULL!	0			#NULL!	0	#NULL!	FT	Freshman	15	4	15	FT	Sophomore	17	3.88679	17	FT	Senior	16	3.65476	16	FT	Senior	13	3.34454	13	FT	Senior	14	14	3.33824	#NULL!			#NULL!	#NULL!	#NULL!	3.33824	158	158
384	1718	66	Sophomore	First-time	2017-18	201810		#NULL!	#NULL!	#NULL!			29	0	29			#NULL!	0	#NULL!	FT	Sophomore	15	4	15	FT	Senior	16	4	16	FT	Senior	18	4	18	FT	Senior	14	14	4	#NULL!			#NULL!	#NULL!	#NULL!	4	189	189
312	1617	21	Freshman	First-time	2016-17	201710		#NULL!	#NULL!	0			#NULL!	0	#NULL!	FT	Freshman	16	3.4375	16	FT	Sophomore	15	3.80435	15	FT	Junior	15	3.84211	15	FT	Senior	12	3.88462	15			#NULL!	#NULL!	3.89655	#NULL!			#NULL!	#NULL!	#NULL!	3.89655	140	137
491	1819	46	Freshman	First-time	2018-19	201910		#NULL!	#NULL!	#NULL!			#NULL!	0	#NULL!			25	0	25			#NULL!	0	#NULL!	FT	Freshman	14	4	14	FT	Junior	15	4	15	FT	Senior	15	15	4	#NULL!			#NULL!	#NULL!	#NULL!	4	140	140
158	1516	#NULL!	Freshman	First-time	2014-15	201510	Freshman	15	15	3.8	FT	Sophomore	15	3.73913	15	FT	Junior	17	3.775	17	FT	Senior	15	3.80357	15			#NULL!	3.77778	#NULL!			#NULL!	3.77778	#NULL!			#NULL!	#NULL!	3.77778	#NULL!			#NULL!	#NULL!	#NULL!	3.77778	126	126
375	1718	6	Freshman	First-time	2017-18	201810		#NULL!	#NULL!	#NULL!			#NULL!	#NULL!	#NULL!			#NULL!	0	#NULL!	FT	Freshman	15	4	15	FT	Sophomore	14	3.79545	14	FT	Junior	16	3.73684	16	FT	Senior	14	11	3.73196	#NULL!	FT	Senior	15	15	3.4	3.61719	141	138
293	1617	21	Freshman	First-time	2016-17	201710		#NULL!	#NULL!	#NULL!			#NULL!	0	#NULL!	FT	Freshman	15	4	15	FT	Sophomore	12	3.92857	15	FT	Junior	15	3.8169	15	FT	Senior	12	3.76842	12			#NULL!	#NULL!	3.77778	#NULL!			#NULL!	#NULL!	#NULL!	3.77778	130	124
358	1718	13	Freshman	First-time	2016-17	201710		#NULL!	#NULL!	#NULL!			#NULL!	0	#NULL!	FT	Freshman	15	4	15	FT	Sophomore	16	4	16	FT	Junior	14	4	14	FT	Senior	13	4	13			#NULL!	#NULL!	4	#NULL!			#NULL!	#NULL!	#NULL!	4	121	121
288	1617	6	Freshman	First-time	2015-16	201610		#NULL!	#NULL!	#NULL!	FT	Freshman	17	4	17	FT	Sophomore	17	4	17	FT	Junior	18	4	18	FT	Senior	20	4	20			1	4	1			#NULL!	#NULL!	4	#NULL!			#NULL!	#NULL!	#NULL!	4	142	142
494	1819	62	Junior	First-time	2018-19	201910		4	4	0			#NULL!	0	#NULL!			17	0	17			7	0	7	FT	Junior	85	4	85	FT	Senior	17	3.93478	17	FT	Senior	12	12	3.95775	#NULL!			#NULL!	#NULL!	#NULL!	3.95775	222	222
488	1819	#NULL!	Freshman	First-time	2016-17	201710		#NULL!	#NULL!	#NULL!			#NULL!	#NULL!	#NULL!	FT	Freshman	14	3.57143	14	FT	Freshman	13	3.53659	17	FT	Junior	18	3.64102	18	FT	Senior	21	3.72807	21			#NULL!	#NULL!	3.75397	#NULL!			#NULL!	#NULL!	#NULL!	3.75397	130	126
338	1718	61	Junior	Transfer	2016-17	201720		46	46	0			#NULL!	0	#NULL!			15	0	15	FT	Junior	15	3.54545	15	FT	Senior	17	3.75926	17			#NULL!	3.75758	#NULL!			#NULL!	#NULL!	3.75758	#NULL!			#NULL!	#NULL!	#NULL!	3.75758	134	134
351	1718	46	Sophomore	First-time	2016-17	201730		#NULL!	#NULL!	#NULL!			22	0	22			#NULL!	0	#NULL!	FT	Sophomore	15	3.44444	15	FT	Junior	13	3.27907	16	FT	Junior	0	3.27907	12	FT	Senior	14	0	3.32609	793			#NULL!	#NULL!	#NULL!	3.32609	150	92
486	1819	6	Freshman	First-time	2017-18	201810		#NULL!	#NULL!	#NULL!			#NULL!	#NULL!	#NULL!			#NULL!	#NULL!	#NULL!	FT	Freshman	15	4	15	FT	Sophomore	14	3.68	14	FT	Junior	11	3.7013	15	FT	Senior	14	14	3.77391	2198			#NULL!	#NULL!	#NULL!	3.80451	149	145
289	1617	15	Freshman	First-time	2015-16	201610		#NULL!	#NULL!	#NULL!	FT	Freshman	13	4	13	FT	Sophomore	16	3.57143	16	FT	Junior	18	3.47368	18	FT	Senior	18	3.50877	18			#NULL!	3.51128	#NULL!			#NULL!	#NULL!	3.51128	#NULL!			#NULL!	#NULL!	#NULL!	3.51128	151	148
280	1617	60	Junior	First-time	2015-16	201610	Junior	9	9	4	FT	Junior	15	3.90322	15	FT	Senior	16	3.95161	16	FT	Senior	15	3.96774	15			#NULL!	3.97143	#NULL!			#NULL!	3.97143	#NULL!			#NULL!	#NULL!	3.97143	#NULL!			#NULL!	#NULL!	#NULL!	3.97143	165	165
357	1718	40	Freshman	First-time	2016-17	201730		#NULL!	#NULL!	#NULL!			#NULL!	0	#NULL!			#NULL!	0	#NULL!	FT	Freshman	15	4	15	FT	Junior	17	3.92	17	FT	Senior	15	3.85714	15	PT	Senior	6	6	3.85714	#NULL!			#NULL!	#NULL!	#NULL!	3.85714	141	138
287	1617	66	Junior	First-time	2015-16	201610	Junior	6	6	4	FT	Junior	13	4	13	FT	Senior	15	4	15	FT	Senior	16	4	16	FT	Senior	15	3.90654	15			#NULL!	3.91597	#NULL!			#NULL!	#NULL!	3.91597	#NULL!			#NULL!	#NULL!	#NULL!	3.91597	185	185
368	1718	40	Freshman	First-time	2017-18	201810		#NULL!	#NULL!	#NULL!			#NULL!	0	#NULL!			#NULL!	0	#NULL!	FT	Freshman	15	4	15	FT	Junior	14	3.94	14	FT	Senior	16	3.74118	16			0	0	3.75	#NULL!			#NULL!	#NULL!	#NULL!	3.75	146	140
138	1516	67	Junior	First-time	2015-16	201610	Junior	4	4	4	FT	Junior	16	3.86957	16	FT	Senior	16	3.8	16	FT	Senior	18	3.76744	18			#NULL!	3.75758	#NULL!			#NULL!	3.75758	#NULL!			#NULL!	#NULL!	3.75758	#NULL!			#NULL!	#NULL!	#NULL!	3.75758	169	166
176	1516	5	Freshman	First-time	2015-16	201610		#NULL!	#NULL!	0	FT	Freshman	22	3.77778	22	FT	Sophomore	16	3.84314	16	FT	Junior	17	3.86905	17	PT	Senior	1	3.88775	1	FT	Senior	14	3.90435	14			#NULL!	#NULL!	3.91473	#NULL!			#NULL!	#NULL!	#NULL!	3.91473	138	138
577	2021	60	Sophomore	First-time	2019-20	202010		#NULL!	#NULL!	#NULL!			#NULL!	#NULL!	#NULL!			#NULL!	#NULL!	#NULL!			6	0	6			12	0	12	FT	Sophomore	12	4	12	FT	Sophomore	14	14	4	3173	FT	Junior	15	15	4	4	130	130
169	1516	15	Freshman	First-time	2015-16	201610		#NULL!	#NULL!	0	FT	Freshman	15	4	15	FT	Sophomore	12	3.51111	15	FT	Junior	14	3.5	14	FT	Senior	17	3.54206	17			#NULL!	3.53782	#NULL!			#NULL!	#NULL!	3.53782	#NULL!			#NULL!	#NULL!	#NULL!	3.53782	137	134
302	1617	37	Freshman	First-time	2016-17	201710		#NULL!	#NULL!	0			#NULL!	0	#NULL!	FT	Freshman	15	4	15	FT	Junior	15	4	16	FT	Senior	15	4	15	FT	Senior	18	4	18			#NULL!	#NULL!	4	#NULL!			#NULL!	#NULL!	#NULL!	4	171	170
140	1516	11	Freshman	First-time	2013-14	201410	Sophomore	12	12	3.90476	FT	Junior	15	3.72	15	FT	Senior	15	3.63551	15			#NULL!	3.65	#NULL!			#NULL!	3.65	#NULL!			#NULL!	3.65	#NULL!			#NULL!	#NULL!	3.65	#NULL!			#NULL!	#NULL!	#NULL!	3.65	134	131
295	1617	#NULL!	Freshman	First-time	2016-17	201710		#NULL!	#NULL!	#NULL!			#NULL!	#NULL!	#NULL!	FT	Freshman	15	3.66667	15	FT	Sophomore	15	3.6	15	FT	Junior	15	3.59259	15	FT	Senior	15	3.54054	15			#NULL!	#NULL!	3.5122	#NULL!			#NULL!	#NULL!	#NULL!	3.5122	123	123
291	1617	#NULL!	Freshman	First-time	2015-16	201610		#NULL!	#NULL!	#NULL!	FT	Freshman	12	3.75	12	FT	Sophomore	15	3.42857	15	FT	Junior	16	3.5303	16	FT	Senior	17	3.50505	17	PT	Senior	3	3.42857	3	FT	Senior	13	13	3.44805	#NULL!			#NULL!	#NULL!	#NULL!	3.49102	179	179
581	2021	24	Freshman	First-time	2019-20	202010		#NULL!	#NULL!	#NULL!			#NULL!	0	#NULL!			#NULL!	0	#NULL!			#NULL!	0	#NULL!			#NULL!	0	#NULL!	FT	Freshman	12	4	12	FT	Sophomore	14	14	4	#NULL!	FT	Junior	15	15	3.53333	3.90278	100	100
167	1516	9	Freshman	First-time	2015-16	201610		3	3	0	FT	Freshman	15	4	15	FT	Sophomore	16	4	16	FT	Junior	13	3.86667	13	FT	Senior	17	3.88288	17	PT	Senior	4	3.85271	4			#NULL!	#NULL!	3.85714	#NULL!			#NULL!	#NULL!	#NULL!	3.85714	142	142
580	2021	#NULL!	Freshman	First-time	2018-19	201910		#NULL!	#NULL!	#NULL!			#NULL!	#NULL!	#NULL!			#NULL!	#NULL!	#NULL!			#NULL!	#NULL!	#NULL!	FT	Freshman	13	4	13	FT	Sophomore	16	3.8125	16	FT	Junior	15	15	3.85542	#NULL!	FT	Senior	15	15	4	3.89474	114	114
578	2021	24	Freshman	First-time	2019-20	202010		#NULL!	#NULL!	#NULL!			#NULL!	0	#NULL!			#NULL!	0	#NULL!			#NULL!	0	#NULL!			3	0	3	FT	Freshman	12	4	15	FT	Sophomore	15	15	3.93023	3173	FT	Junior	15	15	3.8	3.91781	100	97
377	1718	63	Freshman	First-time	2017-18	201810		#NULL!	#NULL!	#NULL!			29	0	29			#NULL!	0	#NULL!	FT	Freshman	16	4	16	FT	Senior	14	4	14	FT	Senior	15	4	15			#NULL!	#NULL!	4	#NULL!			#NULL!	#NULL!	#NULL!	4	155	155
290	1617	#NULL!	Freshman	First-time	2015-16	201610		#NULL!	#NULL!	#NULL!	FT	Freshman	13	3.84615	16	FT	Sophomore	15	3.81633	15	FT	Junior	15	3.85	15	FT	Senior	16	3.89189	16	FT	Senior	12	3.91837	12			#NULL!	#NULL!	3.92308	#NULL!			#NULL!	#NULL!	#NULL!	3.92308	162	156
490	1819	30	Freshman	First-time	2016-17	201710		9	9	0			#NULL!	0	#NULL!	FT	Freshman	12	4	12	FT	Junior	12	3.86047	15	FT	Junior	14	3.67143	14	FT	Senior	14	3.62886	14			#NULL!	#NULL!	3.625	#NULL!			#NULL!	#NULL!	#NULL!	3.625	148	142
146	1516	#NULL!	Freshman	First-time	2013-14	201410	Freshman	15	12	3.34211	FT	Sophomore	17	3.44928	17	FT	Junior	15	3.59	15	FT	Senior	16	3.66412	16			#NULL!	3.69655	#NULL!			#NULL!	3.69655	#NULL!			#NULL!	#NULL!	3.69655	#NULL!			#NULL!	#NULL!	#NULL!	3.69655	148	145
314	1617	30	Sophomore	First-time	2016-17	201710		#NULL!	#NULL!	0			#NULL!	0	#NULL!	FT	Sophomore	16	4	16	FT	Junior	14	3.91304	17	FT	Senior	15	3.87013	15	FT	Senior	18	3.85454	18			#NULL!	#NULL!	3.848	#NULL!			#NULL!	#NULL!	#NULL!	3.848	161	158
150	1516	6	Freshman	First-time	2014-15	201510	Freshman	15	15	4	FT	Sophomore	15	3.81633	15	FT	Junior	15	3.89024	15	FT	Senior	15	3.92035	15			#NULL!	3.928	#NULL!			#NULL!	3.928	#NULL!			#NULL!	#NULL!	3.928	#NULL!			#NULL!	#NULL!	#NULL!	3.928	131	131
181	1516	61	Sophomore	Transfer	2014-15	201520		13	13	0	FT	Junior	17	2.96428	18	FT	Senior	15	3.47458	15			#NULL!	3.51948	#NULL!	PT	Senior	7	3.35417	10	PT	Senior	5	3.27619	8	PT	Senior	7	0	3.28829	#NULL!			#NULL!	#NULL!	#NULL!	3.28829	207	172
385	1718	75	Junior	First-time	2017-18	201810		6	6	0			20	0	20			16	0	16	FT	Junior	15	3.73333	15	FT	Senior	17	3.48837	17	FT	Senior	16	3.59211	16			#NULL!	#NULL!	3.61364	#NULL!			#NULL!	#NULL!	#NULL!	3.61364	167	167
380	1718	42	Freshman	First-time	2017-18	201810		#NULL!	#NULL!	#NULL!			7	0	7			8	0	8	FT	Freshman	14	3.78571	14	FT	Sophomore	15	3.69048	15	FT	Junior	16	3.82192	16	FT	Senior	15	15	3.84762	#NULL!			#NULL!	#NULL!	#NULL!	3.85321	158	155
492	1819	34	Freshman	First-time	2018-19	201910		#NULL!	#NULL!	#NULL!			#NULL!	#NULL!	#NULL!			25	0	25			#NULL!	0	#NULL!	FT	Freshman	15	4	15	FT	Sophomore	15	3.86667	15	FT	Senior	14	14	3.91781	#NULL!			#NULL!	#NULL!	#NULL!	3.92941	128	125
313	1617	38	Sophomore	First-time	2016-17	201710		17	17	0			#NULL!	0	#NULL!	FT	Sophomore	15	3.8	15	FT	Junior	15	3.70833	15	FT	Senior	18	3.59036	18	FT	Senior	16	3.57391	16			#NULL!	#NULL!	3.57391	#NULL!			#NULL!	#NULL!	#NULL!	3.57391	153	153
562	1920	64	Junior	First-time	2019-20	202010		#NULL!	#NULL!	#NULL!			52	0	52			#NULL!	0	#NULL!			#NULL!	0	#NULL!	PT	Junior	4	4	4	FT	Junior	15	4	15	FT	Senior	15	15	4	#NULL!	FT	Senior	13	13	4	4	146	146
284	1617	#NULL!	Freshman	First-time	2014-15	201510	Freshman	15	15	4	FT	Sophomore	13	3.81395	13	FT	Junior	15	3.65385	15	FT	Senior	14	3.64486	14	FT	Senior	17	3.66901	17			#NULL!	3.69481	#NULL!			#NULL!	#NULL!	3.69481	#NULL!			#NULL!	#NULL!	#NULL!	3.69481	160	154
440	1920	#NULL!	Freshman	First-time	2017-18	201810		#NULL!	#NULL!	#NULL!			#NULL!	#NULL!	#NULL!			#NULL!	#NULL!	#NULL!	FT	Freshman	17	3.82353	17	FT	Sophomore	15	3.73214	15	FT	Junior	15	3.78652	15	FT	Senior	12	12	3.83621	2898			#NULL!	#NULL!	#NULL!	3.85156	128	128
173	1516	24	Freshman	First-time	2015-16	201610		#NULL!	#NULL!	0	FT	Freshman	16	3.3125	16	FT	Sophomore	15	3.53488	15	FT	Junior	16	3.63514	16	FT	Senior	15	3.65049	15			#NULL!	3.68696	#NULL!			#NULL!	#NULL!	3.68696	#NULL!			#NULL!	#NULL!	#NULL!	3.68696	149	143
144	1516	34	Freshman	Transfer	2014-15	201510	Freshman	14	14	3.57143	FT	Junior	15	3.92857	15	FT	Senior	17	3.96053	17			#NULL!	3.93406	#NULL!			#NULL!	3.93406	#NULL!			#NULL!	3.93406	#NULL!			#NULL!	#NULL!	3.93406	#NULL!			#NULL!	#NULL!	#NULL!	3.93406	138	138
683	2223	18	Freshman	First-time	2021-22	202210		#NULL!	#NULL!	#NULL!			#NULL!	#NULL!	#NULL!			#NULL!	#NULL!	#NULL!			#NULL!	#NULL!	#NULL!			#NULL!	#NULL!	#NULL!			3	0	3			6	6	0	#NULL!	FT	Freshman	19	19	4	4	37	37
498	1819	18	Freshman	First-time	2017-18	201810		#NULL!	#NULL!	#NULL!			#NULL!	#NULL!	#NULL!			18	0	18	FT	Freshman	12	4	12	FT	Sophomore	15	3.83333	15	FT	Junior	11	3.52941	14	FT	Senior	15	12	3.52083	#NULL!			#NULL!	#NULL!	#NULL!	3.43396	130	124
686	2223	#NULL!	Freshman	First-time	2020-21	202110		#NULL!	#NULL!	#NULL!			#NULL!	#NULL!	#NULL!			#NULL!	#NULL!	#NULL!			#NULL!	#NULL!	#NULL!			#NULL!	#NULL!	#NULL!			#NULL!	#NULL!	#NULL!	FT	Freshman	15	15	4	3173	FT	Sophomore	15	15	4	4	51	51
309	1617	63	Junior	First-time	2015-16	201610		0	0	0	PT	Junior	8	3.5	8	FT	Junior	15	3.54839	15	FT	Senior	16	3.51613	16	FT	Senior	12	3.53333	12			#NULL!	3.59223	#NULL!	PT	Senior	6	6	3.61468	#NULL!	FT	Senior	12	12	4	3.68421	196	196
305	1617	#NULL!	Freshman	First-time	2015-16	201610		#NULL!	#NULL!	#NULL!	FT	Freshman	13	4	13	FT	Freshman	15	3.43182	15	FT	Junior	16	3.32877	16	FT	Senior	15	3.26606	15	PT	Senior	10	3.1374	13	FT	Senior	14	7	3.10959	3173			#NULL!	#NULL!	#NULL!	3.10959	171	149
690	2223	48	Sophomore	Transfer	2021-22	202210		#NULL!	#NULL!	#NULL!			#NULL!	#NULL!	#NULL!			#NULL!	#NULL!	#NULL!			#NULL!	#NULL!	#NULL!			#NULL!	#NULL!	#NULL!			14	0	14			12	12	0	#NULL!	FT	Sophomore	13	13	4	4	61	61
692	2223	30	Sophomore	First-time	2020-21	202130		#NULL!	#NULL!	#NULL!			#NULL!	#NULL!	#NULL!			#NULL!	#NULL!	#NULL!			#NULL!	#NULL!	#NULL!			#NULL!	#NULL!	#NULL!			3	0	3			3	3	0	#NULL!	FT	Sophomore	15	15	4	4	51	51
155	1516	33	Sophomore	First-time	2015-16	201610		#NULL!	#NULL!	0	FT	Sophomore	17	4	17	FT	Junior	16	3.8125	16	FT	Senior	14	3.62025	17	FT	Senior	12	3.69444	15	FT	Senior	15	3.75839	15			#NULL!	#NULL!	3.7622	#NULL!			#NULL!	#NULL!	#NULL!	3.7622	203	197
493	1819	#NULL!	Freshman	First-time	2016-17	201710		#NULL!	#NULL!	#NULL!			#NULL!	#NULL!	#NULL!	FT	Freshman	15	4	15	FT	Freshman	12	3.85366	12	FT	Junior	17	3.85915	17	FT	Senior	17	3.84158	17	FT	Senior	13	13	3.85156	#NULL!			#NULL!	#NULL!	#NULL!	3.83824	144	144
165	1516	28.012	Freshman	Transfer	2014-15	201510	Freshman	12	12	3.75	FT	Sophomore	12	3.72973	15	FT	Junior	15	3.43283	15	FT	Senior	18	3.55	18			#NULL!	3.49123	#NULL!			#NULL!	3.49123	#NULL!			#NULL!	#NULL!	3.49123	#NULL!			#NULL!	#NULL!	#NULL!	3.49123	145.012	142.012
621	2122	14	Freshman	Transfer	2019-20	202020		#NULL!	#NULL!	#NULL!			#NULL!	#NULL!	#NULL!			#NULL!	#NULL!	#NULL!			#NULL!	#NULL!	#NULL!			#NULL!	#NULL!	#NULL!			14	0	14	FT	Sophomore	15	15	3.4	#NULL!	FT	Junior	16	16	3.625	3.53521	85	85
497	1819	4	Freshman	First-time	2017-18	201810		#NULL!	#NULL!	#NULL!			#NULL!	#NULL!	#NULL!			#NULL!	#NULL!	#NULL!	FT	Freshman	15	3.8	15	FT	Sophomore	16	3.81633	16	FT	Junior	11	3.72368	14	FT	Senior	15	15	3.75862	#NULL!			#NULL!	#NULL!	#NULL!	3.72727	135	126
297	1617	22	Freshman	First-time	2016-17	201710		22	22	0			#NULL!	0	#NULL!	FT	Freshman	15	3.73333	15	FT	Sophomore	15	3.77778	15	FT	Junior	16	3.78947	16	FT	Senior	16	3.82075	16			#NULL!	#NULL!	3.83898	#NULL!			#NULL!	#NULL!	#NULL!	3.83898	140	140
565	1920	33	Sophomore	Transfer	2017-18	201810		#NULL!	#NULL!	0			#NULL!	0	#NULL!			#NULL!	0	#NULL!	FT	Sophomore	12	4	12	FT	Junior	14	3.68519	14	FT	Senior	15	3.61628	15	FT	Senior	17	17	3.71304	#NULL!			#NULL!	#NULL!	#NULL!	3.74809	170	170
561	1920	39	Sophomore	First-time	2017-18	201810		#NULL!	#NULL!	#NULL!			21	0	21			8	0	8	FT	Sophomore	13	4	13	FT	Junior	14	3.93182	17	FT	Senior	14	3.9589	14	PT	Senior	12	12	3.96629	#NULL!			#NULL!	#NULL!	#NULL!	3.96629	163	160
484	1819	39	Sophomore	First-time	2017-18	201810		#NULL!	#NULL!	#NULL!			21	0	21			8	0	8	FT	Sophomore	13	4	13	FT	Junior	14	4	17	FT	Senior	15	4	15	FT	Senior	13	13	4	#NULL!			#NULL!	#NULL!	#NULL!	4	160	157
177	1516	42	Sophomore	First-time	2015-16	201610		#NULL!	#NULL!	0	FT	Sophomore	17	4	17	FT	Junior	17	4	17	FT	Senior	17	4	17	FT	Senior	12	4	12			#NULL!	4	#NULL!			#NULL!	#NULL!	4	#NULL!			#NULL!	#NULL!	#NULL!	4	163	163
[truncated: 11 more columns]
