# Supplementary material for: BUILDing SCHOLARS: A program exemplar at a Hispanic serving institution to develop biomedical researchers
Source: PLoS One. 2024 Dec 30;19(12):e0315298. doi: 10.1371/journal.pone.0315298 (PMC11684598; doi:10.1371/journal.pone.0315298)
Supplement: S2 Table — Academic metrics for comparison group. (XLSX) [file pone.0315298.s002.xlsx]

## Sheet: Sheet1
Cohort 1: First-time UG cohorts in fall 2013 to fall 2017, major in SC, EN, HS, Psychology and Sociology, who had cumulative GPA of 3.3 and above by the end of first year (including students who started in th previous summer)
Entry Term	Cohort 1	Re-enrolled in the 4th fall semester after the entry term	4-year retention rate	Graduated in 4 years	4-year graduation rate	Average cumulative GPA by the end of 4th year	Total # of graduated	Continue at UTEP graduate school	Continue in other institutions1,2
201410	449	185	0.412027	182	0.405345	3.42338	358	107	74
201510	525	224	0.426667	224	0.426667	3.4648	415	124	83
201610	677	309	0.456425	263	0.388479	3.43651	508	129	67
201710	643	292	0.454121	261	0.40591	3.4791	453	114	61
201810	662	272	0.410876	292	0.441088	3.52285	292	70	31
Cohort 2: First-time UG cohorts in fall 2013 to fall 2017, major in SC, EN, HS, Psychology and Sociology, who had cumulative GPA of 3.5 and above by the end of first year (including students who started in th previous summer)
Entry Term	Cohort 2	Re-enrolled in the 4th fall semester after the entry term	4-year retention rate	Graduated in 4 years	4-year graduation rate	Average cumulative GPA by the end of 4th year	Total # of graduated	Continue at UTEP graduate school	Continue in other institutions1,2
201410	309	121	0.391586	134	0.433657	3.54469	252	80	61
201510	363	144	0.396694	172	0.473829	3.5615	296	99	64
201610	500	221	0.442	208	0.416	3.52377	394	98	58
201710	482	198	0.410788	222	0.460581	3.54732	349	88	51
201810	495	199	0.40202	230	0.464646	3.59843	230	55	24
1. The NSC report to track bachelor's degree recipients at UTEP was generated on 9/23/2021
2. 2-year institutions are excluded
Add on 10/21/2021
Cohort 3: First-time UG cohorts in fall 2013 to fall 2017, major in SC, EN, HS, Psychology and Sociology, who had cumulative GPA of 3.7 and above by the end of first year (including students who started in th previous summer)
Entry Term	Cohort 3	Re-enrolled in the 4th fall semester after the entry term	4-year retention rate	Graduated in 4 years	4-year graduation rate	Average cumulative GPA by the end of 4th year	Total # of graduated	Continue at UTEP graduate school	Continue in other institutions1,2
201410	182	67	0.368132	85	0.467033	3.64507	148	53	40
201510	219	79	0.360731	109	0.497717	3.67456	180	64	38
201610	317	128	0.403785	142	0.44795	3.6336	252	68	42
201710	288	110	0.381944	150	0.520833	3.65019	226	60	32
201810	306	105	0.343137	171	0.558824	3.7106	171	36	18
