# Supplementary material for: BUILDing SCHOLARS: A program exemplar at a Hispanic serving institution to develop biomedical researchers
Source: PLoS One. 2024 Dec 30;19(12):e0315298. doi: 10.1371/journal.pone.0315298 (PMC11684598; doi:10.1371/journal.pone.0315298)
Supplement: S2 File — Research Self-efficacy and Science Identity. (XLSX) [file pone.0315298.s004.xlsx]

## Sheet: RSE
		M
	Cohort	Pre	SD-Pre	SE-Pre	Post	SD-Post	SE-Post	t	ρ
	2019-2020 (N=40)	3.56	0.61	0.0964	4.23	0.42	0.0664	t(39)=8.49	<0.001
	2020-2021 (N=27)	3.25	0.86	0.1655	4.36	0.44	0.0847	t(26)=7.10	<0.001
	2021-2022 (N=17)	3.35	0.99	0.2401	4.05	0.95	0.2304	t(16)=4.71	<0.001

## Sheet: SI
			M						t	ρ
	Cohort	N	Pre	SD	SE-Pre	Post	SD	SE-Post
	2019-20 (N=40)	40	4	0.76	0.1202	4.37	0.61	0.0964	t(39)=5.19	< 0.001
	2020-21 (N=27)	27	3.79	0.74	0.1424	4.53	0.64	0.1012	t(26)=5.84	< 0.001
	2021-22 (N=17)	17	3.51	0.96	0.2328	4.08	0.77	0.1868	t(16)=3.08	< 0.007
