# Supplementary material for: BUILDing SCHOLARS: A program exemplar at a Hispanic serving institution to develop biomedical researchers
Source: PLoS One. 2024 Dec 30;19(12):e0315298. doi: 10.1371/journal.pone.0315298 (PMC11684598; doi:10.1371/journal.pone.0315298)
Supplement: S3 File — Research Self-efficacy and Science Identity raw data with merged values. (XLSX) [file pone.0315298.s005.xlsx]

## Sheet: AY_2018-2019 RSS_SID Scales
Year	Classification	Rsch_Self_Eff_Pre	Rsch_Self_Eff_Post	Sci_ID_Pre	Sci_ID_Post	Year	Classification	Rsch_Self_Eff_Pre	Rsch_Self_Eff_Post	Sci_ID_Pre	Sci_ID_Post	Year	Classification	Rsch_Self_Eff_Pre	Rsch_Self_Eff_Post	Sci_ID_Pre	Sci_ID_Post	Year	Classification	Rsch_Self_Eff_Pre	Rsch_Self_Eff_Post	Sci_ID_Pre	Sci_ID_Post
2018	3	4.2	4.4	5	5	2019	3	3.16667	4	4.5	4.5	2020	3	3	4	4	5	2021	4	4	3.94444	4	4
2018	3	2.6	4.4	3.25	5	2019	3	3.11111	3.38889	3.5	4	2020	3	2.33333	4.16667	3.25	4.75	2021	4	3.11111	4.83333	3.5	4.75
2018	3	2.6	3.7	3.5	3.5	2019	3	2.27778	4.16667	4.75	5	2020	3	2.38889	3.94444	2.75	4	2021	4	4.33333	4.5	2.25	2.25
2018	3	4.2	4.7	4.5	4.75	2019	3	4.05556	4.44444	4.5	4.5	2020	3	4	4.16667	4	4.25	2021	4	3.94444	3.94444	4	4
2018	3	3	4	4	5	2019	3	3.72222	4.44444	5	5	2020	3	3.16667	3.33333	2.25	2.25	2021	4	3.88889	4.72222	3.75	4.75
2018	3	3.7	4.3	4	4.25	2019	3	4	4	4	4	2020	3	1	3.66667	3.25	4	2021	4	1	1	3.25	3.25
2018	3	2.8	4.6	3	4	2019	3	3.38889	3.72222	4	4.25	2020	3	4.05556	5	3.5	4.75	2021	3	3.88889	4.88889	3	4
2018	3	3.8	5	5	5	2019	3	3.83333	4	4.25	4.25	2020	3	2.16667	4.55556	3.25	5	2021	3	1.72222	3.27778	2.75	4
2018	3	4.2	4.6	4	5	2019	3	3.55556	4.22222	4	4	2020	3	2.5	4.22222	4.25	5	2021	4	3.16667	4.33333	2.75	5
2018	3	3.5	4	3.25	3.75	2019	3	3.88889	4.72222	4	5	2020	4	3.55556	3.72222	4	4	2021	4	5	5	5	5
2018	3	5	3.1	5	3.5	2019	3	3.44444	4.11111	4	4	2020	4	3.83333	4	4	4	2021	4	4	4.5	5	5
2018	3	3.6	4.3	3.5	4.25	2019	3	4.05556	4.44444	4.75	4.75	2020	4	4	5	4	5	2021	4	3.38889	3.88889	3.5	4
2018	3	1.5	3.5	1.25	3.75	2019	3	3.88889	4.88889	4	5	2020	4	2.52941	4.5	3.5	5	2021	4	2.77778	3.61111	3.25	3.33333
2018	3	3.7	4.4	4.25	4.75	2019	3	3.22222	4.55556	3.5	4	2020	4	3.61111	4.5	3.5	5	2021	4	3.44444	5	5	5
2018	3	2.9	3.5	4	4	2019	4	2.66667	3.88889	3	4	2020	4	4.61111	4.83333	5	5	2021	4	2.27778	3.44444	1.5	3.5
2018	3	1.6	3.1	1.5	2.75	2019	4	4.11111	4.61111	4.5	4.5	2020	4	3.11111	4.22222	3	4	2021	4	3	4	3.25	3.5
2018	3	3.6	4	4	4	2019	4	4.11111	4.66667	4.75	4.75	2020	4	3	4.88889	3	4.25	2021	5	4	4	4	4
2018	3	4	4.8	4.25	4.75	2019	4	2.94444	3.94444	4.75	5	2020	4	3.61111	3.83333	4.25	4.25
2018	4	3	3	3	3	2019	4	3.33333	3.83333	4	4	2020	4	3.83333	4.5	5	5
2018	4	4	4.7	5	5	2019	4	3.27778	3.72222	1.75	2.25	2020	4	2.05556	5	4	5
2018	4	3.1	3.8	4	4	2019	4	3.55556	4.16667	4.5	4.5	2020	4	3.61111	4.61111	5	5
2018	4	3.4	4.2	3.25	4.75	2019	4	4.05556	4.16667	4	4	2020	4	4.38889	4.66667	4.75	4.75
2018	4	2.9	4.4	3.5	3.75	2019	4	4.16667	4.83333	5	5	2020	4	3.33333	4.38889	3.25	3.5
2018	4	3.9	4.4	4	2.66667	2019	4	2	4.33333	2.5	4.25	2020	4	3.27778	4.16667	4.5	5
2018	4	3.4	4.1	4	4.75	2019	4	3.33333	4.33333	3.75	4.75	2020	5	4.44444	4.66667	4.5	4.75
2018	4	3.5	4	3.5	4	2019	4	3.88889	4.33333	5	5	2020	5	3.1875	4.38889	3.75	4.75
2018	4	3.4	5	4.5	4.5	2019	4	3.27778	3.61111	3.5	3.75	2020	5	3.17647	4.70588	2.75	5
2018	4	4.2	4.7	4.5	4.75	2019	4	3.83333	4.16667	3.75	4.25
2018	4	4.2	5	4.75	5	2019	4	3.83333	4.94444	5	5
						2019	4	3.38889	3.83333	4	4.5
						2019	4	3.61111	4.16667	3.75	3.75
						2019	4	3.72222	5	4	5
						2019	4	3.38889	3.83333	4	5
						2019	4	3.61111	3.77778	4.25	4.75
						2019	4	4.22222	4.52941	4.5	5
						2019	4	3	3.94444	3	3.75
						2019	4	2.16667	3.5	2.25	3.5
						2019	4	3.70588	4.44444	3	3.25
						2019	4	4.5625	4.53333	4	4
						2019	5	5	5	4.75	5
